# Supplementary material for: Antibiotic Resistance Awareness among Undergraduate Students in Quito, Ecuador
Source: Antibiotics (Basel). 2022 Feb 3;11(2):197. doi: 10.3390/antibiotics11020197 (PMC8868098; doi:10.3390/antibiotics11020197)
Supplement: Supplementary file 1 [file antibiotics-11-00197-s001.zip]

Archive with 3 entries (3 files):
- Supplementary Materials, Table S1.Survey.xlsx
- Supplementary Materials, Table S2.Consent Information sheet, blank.pdf
- Supplementary Results, Figures.pdf
